# Supplementary material for: Factors Contributing to Delayed Return to Work among French Healthcare Professionals Afflicted by COVID-19 at a Hospital in the Rhône-Alpes Region, 2021
Source: Int J Environ Res Public Health. 2023 Oct 26;20(21):6979. doi: 10.3390/ijerph20216979 (PMC10650843; doi:10.3390/ijerph20216979)
Supplement: Supplementary file 1 [file ijerph-20-06979-s001.zip]

Archive with 1 entries (1 files):
- ijerph-2569913-supplementary.pdf
